# Supplementary material for: Maternal Diet Associates with Offspring Bone Mineralization, Fracture Risk and Enamel Defects in Childhood and Influences the Prenatal Effect of High-Dose Vitamin D Supplementation
Source: Nutrients. 2024 Jan 30;16(3):405. doi: 10.3390/nu16030405 (PMC10856831; doi:10.3390/nu16030405)
Supplement: Supplementary file 1 [file nutrients-16-00405-s001.zip]

Archive with 1 entries (1 files):
- nutrients-2821936-supplementary.pdf
